# Supplementary material for: Veterinary Clinics as Reservoirs for Pseudomonas aeruginosa: A Neglected Pathway in One Health Surveillance
Source: Antibiotics (Basel). 2025 Jul 17;14(7):720. doi: 10.3390/antibiotics14070720 (PMC12291923; doi:10.3390/antibiotics14070720)
Supplement: Supplementary file 1 [file antibiotics-14-00720-s001.zip]

Archive with 3 entries (3 files):
- SF1. Data aquisition perstistance timeline.pdf
- SF2. Multi-panel interpretation.pdf
- SF3. Conceptual diagram of One Health transmission pathways for MDR Pseudomonas aeruginosa.pdf
